# Supplementary material for: Serum Nardilysin as a Prognostic Biomarker in Pancreatic Ductal Adenocarcinoma
Source: J Clin Med. 2022 May 30;11(11):3101. doi: 10.3390/jcm11113101 (PMC9181681; doi:10.3390/jcm11113101)
Supplement: Supplementary file 1 [file jcm-11-03101-s001.zip]

Archive with 1 entries (1 files):
- jcm-1709406-supplementary.pdf
